# Supplementary material for: Identification of Key Aroma Substances in Pomegranate from Different Geographical Origins via Integrated Volatile Profiling and Multivariate Statistical Analysis
Source: Foods. 2025 Oct 17;14(20):3546. doi: 10.3390/foods14203546 (PMC12563161; doi:10.3390/foods14203546)
Supplement: Supplementary file 1 [file foods-14-03546-s001.zip]

Archive with 1 entries (1 files):
- foods-3901466-supplementary.pdf
